# Supplementary material for: Transdiagnostic Predictors of Health-Related Quality of Life in Children with Autism and Epilepsy: A Cross-Sectional Study
Source: J Clin Med. 2025 Jan 7;14(2):313. doi: 10.3390/jcm14020313 (PMC11765855; doi:10.3390/jcm14020313)
Supplement: Supplementary file 1 [file jcm-14-00313-s001.zip]

Archive with 1 entries (1 files):
- jcm-3359592-supplementary.pdf
